# Supplementary material for: Cyclin B1 scaffolds MAD1 at the kinetochore corona to activate the mitotic checkpoint
Source: EMBO J. 2020 Mar 23;39(12):e103180. doi: 10.15252/embj.2019103180 (PMC7298293; doi:10.15252/embj.2019103180)
Supplement: Supplementary file 3 — Dataset EV1 [file EMBJ-39-e103180-s003.xlsx]

## Sheet: Legend
DATASET EV1
Source data for the quantifications displayed in graphs throughout main and EV figures

## Sheet: Fig.1c
	CycB (unatt)	MAD1 (unatt)		CycB (att)	Mad1 (att)
Cell 1	0.658011	0.643799		0.0662586	-0.00818431
Cell 2	0.740636	1.00611		0.215194	0.116503
Cell 2	1.1509	0.804942		0.397327	0.0954209
Cell 2	0.985545	0.843827		0.182189	0.0859774
Cell3	1.00657	1.13336		0.317466	0.10505
Cell3	1.27783	0.96666		0.410736	0.0121425
Cell 4	1.38708	1.51135		-0.210606	-0.0840641
Cell 4	0.893046	0.705812		0.137591	0.0481065
Cell 4	0.179744	0.635212		0.0576137	0.0912035
Cell 4	0.375341	0.540025		0.0818057	0.104726
Cell 4	0.324949	0.514191		-0.0362942	0.0846133
Cell 5	1.40916	1.07538		0.0634944	0.0501084
Cell 5	0.966032	1.00669		0.0115512	0.152157
Cell 5	1.21981	0.708738		0.200767	0.184143
Cell 5	1.77584	2.08463		0.192395	0.201284
Cell 5	0.35039	1.23992		0.119302	0.0902692
Cell 6	1.13822	0.690577		0.0423222	0.0406379
Cell 6	0.687581	0.579154		-0.02123	0.0239503
Cell 7	0.682118	1.16098		-0.129454	-0.000795085
Cell 7	0.524048	0.911528		0.109702	0.0274051
Cell 7	1.573	1.47406		0.572082	0.0146686
Cell 7	1.32658	1.05657		0.0620631	0.0605364
Cell 7	1.22434	0.692279		0.130411	0.0527014
Cell 8	0.781168	0.582103		0.0878911	0.0452961
Cell 8	1.18311	1.51768		0.104222	0.0142865
Cell 8	0.759324	0.820787		0.0525627	0.038928
Cell 8	0.525364	0.736501		-0.0807059	-0.0346609
Cell 9	0.703763	0.547605		0.0674753	0.0689401
Cell 9	0.975743	1.09873		0.266018	0.0328215
Cell 9	2.41601	1.85895		-0.288922	0.0300586
Cell 10	1.28268	0.659636		0.151947	-0.0786779
Cell 10	0.306153	0.594015		-0.0175168	-0.0169736
Cell 10	0.759955	1.04825		0.00280144	0.0110089
Cell 10	2.21787	1.31418		0.227937	0.091483
Cell 10	1.78954	1.95509		0.0594127	0.0874505
Cell 11	1.24585	2.0622		-0.373274	-0.0375503
Cell 11	0.989838	0.781473		-0.071847	0.0711094
Cell 12	0.841107	0.855638		0.221095	-0.0940313
Cell 12	1.23373	1.33068		-0.27023	0.0259602
Cell 13	1.01182	1.03085		0.244843	0.0223002
Cell 13	1.14408	1.14269		-0.0577888	0.0434457
Cell 13	0.66139	0.662383		0.0302684	0.0712134
Cell 13	0.542291	0.700806		0.0443231	0.0508895
Cell 13	0.772457	0.713975		-0.00861149	0.0350729

## Sheet: Fig.1d
	Noco (CycB)	Noco (Mad1)	Noco+AZ (CycB)	Noco+AZ (Mad1)	Noco + Rev (CycB)	Noco + Rev (Mad1)
Exp1	0.830113	1.03965	0.192874	0.109934	0.588611	0.460358
	0.567915	0.859659	0.249393	0.095117	0.252007	0.273727
	1.14793	1.22611	0.326812	0.0742327	0.261867	0.26346
	1.03333	0.910941	0.154288	0.165982	0.159183	0.16433
	0.922777	0.855573	0.32929	0.216787	0.235529	0.320163
	1.21859	0.96697	0.324857	0.161536	0.465077	0.445121
	0.905242	0.931513	0.32589	0.269828	0.414499	0.249286
	1.00889	0.960171	0.281003	0.190507	0.266228	0.233951
	1.24321	1.15902	0.146312	0.0781542	0.19148	0.273269
	1.12201	1.09039	0.16241	0.0498554	0.100753	0.153028
Exp2	0.678009	0.868377	0.214489	0.0868165	0.301019	0.428207
	0.50799	0.849652	0.283221	0.113077	0.357789	0.172746
	1.19234	0.831266	0.249347	0.0432055	0.153871	0.215311
	0.953106	0.834939	0.14898	0.126237	0.10547	0.0750095
	0.789404	0.827407	0.136671	0.0506822	0.322727	0.163039
	1.47266	1.60775	0.167528	0.0373626	0.182874	0.19262
	0.948948	0.92245	0.368491	0.222706	0.187459	0.37216
	1.02109	0.913161	0.232707	0.143642	0.590839	0.235567
	1.60538	1.38239	0.0468324	0.0207694	0.345517	0.183705
	0.831077	0.962603	0.232136	0.0468059	0.208848	0.291015
Exp3	0.824892	0.86575	0.299197	0.143413	0.544366	0.418519
	0.901511	0.905142	0.262615	0.117856	0.200287	0.179484
	1.3591	0.974125	0.130482	0.0369569	0.422358	0.283572
	0.846081	0.86867	0.190102	0.182226	0.455956	0.292935
	1.1453	0.960182	0.285424	0.298105	0.470104	0.425205
	0.869601	1.1334	0.30937	0.259701	0.679581	0.458941
	1.30571	1.12735	0.155727	0.109751	0.955964	0.628278
	1.02383	0.956027	0.230156	0.355055	0.593258	0.464248
	1.12669	1.24096	0.0551442	0.133338	0.421799	0.46885
	0.597279	0.968396	0.245165	0.38229	0.421799	0.46885

## Sheet: Fig.1e
	Noco (CycB)	Noco (Mad1)	Noco+AZ (CycB)	Noco+AZ (Mad1)	Noco + Rev (CycB)	Noco + Rev (Mad1)
Exp1	0.889705	0.817895	0.798446	0.686946	1.62596	1.20736
	1.38931	1.06161	1.01308	0.889994	0.762523	0.753029
	0.90508	1.05527	0.600724	0.79818	0.762523	0.753029
	0.677235	0.837409	1.18202	0.856741	0.625322	0.815534
	1.09672	1.08768	1.03666	0.785459	1.03281	0.998216
	0.821284	1.11675	1.39997	1.06181	1.08483	0.988968
	1.04919	0.957308	0.714045	0.85699	0.805275	0.704558
	1.52582	1.25974	1.00819	1.00761	0.777022	0.697826
	0.868219	0.882862	0.67362	0.856567	1.39441	1.01152
	0.777434	0.923473	1.20427	1.33486	1.07979	0.867922
Exp2	1.09099	1.01097	0.705849	0.67638	0.685341	0.771047
	1.30674	1.2947	0.879562	0.824833	0.890908	0.957948
	1.26878	1.35076	0.606683	0.701629	0.563899	0.753406
	0.760811	0.977556	0.96705	1.1549	1.33999	1.40847
	0.843746	0.986949	0.880363	0.900555	1.00111	0.961312
	1.20765	1.14695	0.464888	0.663664	0.830058	0.88518
	1.17383	0.878286	0.924101	0.880078	0.771587	1.02024
	0.649598	0.7642	0.714228	0.706051	1.65358	1.36598
	0.61992	0.78261	0.977728	1.00313	0.640993	0.890285
	1.07794	0.807016	0.973068	1.18183	1.28386	1.14456
Exp3	0.978481	1.029	0.594737	0.677449	0.727483	0.783031
	1.18608	0.981033	0.572243	0.743515	1.13884	1.38209
	1.03141	0.991879	0.815475	0.735448	1.22811	0.928319
	0.957981	1.04001	0.668173	0.773431	0.677803	0.744832
	1.11854	0.86454	0.517894	0.756401	1.57006	1.40323
	1.13032	1.09108	0.704229	0.741755	1.17205	1.28351
	0.81996	1.05352	0.791185	1.14918	0.731976	0.980737
	0.973419	1.04682	0.388084	0.529614	1.20056	1.38274
	0.903787	0.88091	0.916155	0.977577	1.13361	1.29554
	0.900016	1.02121	0.713734	0.902282	1.05651	1.39112

## Sheet: Fig.1i
	WT-CycB	WT-Mad1	C13-CycB	C13-Mad1	C24-CycB	C24-Mad1
Exp1	0.728325	0.83098	0.21952	0.334151	0.288882	0.182522
	0.841015	1.1691	0.296942	0.307581	0.413503	0.0909246
	1.07092	1.09455	0.328479	0.318301	0.228501	0.034009
	0.962509	0.992854	0.4065	0.131625	0.437086	0.539394
	0.962665	1.01317	0.360306	0.265318	0.311995	0.158008
	1.02441	0.972242	0.449775	0.38368	0.361243	0.311271
	1.36792	1.315	0.323794	0.224118	0.239803	0.102375
	0.979557	0.980472	0.709611	0.0755432	0.467078	0.394496
	1.21543	1.05824	0.400301	0.461482	0.462072	0.417561
	0.847252	0.573388	0.397766	0.299414	0.487527	0.48564
Exp2	0.712431	0.883818	0.340072	0.258099	0.218873	0.0494747
	0.744586	0.885028	0.4505	0.205539	0.129304	0.0314663
	0.927028	1.21274	0.539537	0.43407	0.33184	0.165754
	0.378379	0.457533	0.409858	0.211518	0.310301	0.101403
	0.772624	0.854239	0.435868	0.139471	0.222602	0.119399
	1.02758	1.05993	0.184345	0.132533	0.192717	0.153805
	1.1607	1.19755	0.35751	0.435312	0.109431	0.0331796
	0.895068	0.846326	0.543108	0.131296	0.359786	0.153729
	0.700472	0.872741	0.4686	0.176618	0.186992	0.0517586
	0.706172	1.00654	0.180131	1.20354	0.180131	1.20354
Exp3	2.29812	0.676845	0.503234	0.62783	0.482106	0.564947
	1.32892	1.65694	0.372459	0.160399	0.460671	0.54466
	0.149693	0.417364	0.697441	0.846088	0.221524	0.233094
	1.31355	0.892827	0.684287	0.315187	0.225592	0.104349
	1.04443	0.973017	0.46744	0.50064	0.330005	0.250032
	0.620425	0.759986	1.0764	0.208111	0.290456	0.160938
	0.920984	1.29132	0.23437	0.246487	0.391429	0.485583
	0.69345	0.744982	0.497732	0.555229	0.263933	0.160136
	0.605486	1.28406	0.496023	0.272216	0.665441	0.384623
	1.02495	1.30265	0.580098	0.417741	0.418487	0.420539

## Sheet: Fig.1k
	CycB (con)	Mad1 (Con)	CycB (+ Dox)	Mad1 (+ Dox)
Exp1	1.19687	1.11658	0.651386	0.0033015
	1.30209	1.40909	1.03812	0.0667328
	0.80327	0.983627	0.789575	0.0377944
	0.63673	0.875615	0.29853	0.0235277
	0.850446	0.778057	0.373605	0.0100596
	1.36822	1.2267	0.413071	0.0343901
	0.971826	0.993802	0.189138	0.0230493
	1.29637	1.27442	0.515467	0.030301
	0.978255	1.03701	0.291999	0.0259006
	0.774693	0.644609	0.506441	0.022996
Exp2	0.758415	0.949749	0.654839	0.0402815
	0.885901	0.740984	0.125892	0.0172182
	1.21323	1.08551	0.280529	0.0259424
	1.4405	1.06594	0.4204	0.0241459
	1.23203	0.893756	0.46768	0.0283034
	0.84109	1.10943	0.296161	0.036292
	0.787551	1.07611	0.596763	0.0361011
	1.31052	1.11711	0.216131	0.0326892
	0.852347	0.916473	0.511364	0.0341648
	0.499646	0.70544	0.38922	0.0191587
Exp3	0.936417	1.16965	0.062982	0.0302155
	0.590097	1.00703	0.119991	0.024502
	1.52338	1.09555	0.36301	0.00828649
	1.02826	1.04834	0.305786	0.327136
	1.15398	0.971389	0.121035	0.0251426
	0.921104	0.93849	0.062356	-0.0155751
	1.15022	0.941103	0.151071	0.0422384
	0.755941	1.10908	0.106955	0.0241692
	0.846411	0.855544	0.212241	0.0750304
	1.09419	0.863831	0.119998	0.0256669
Exp4	0.818111	1.00219	0.162704	0.0222399
	0.14584	0.921105	0.204442	0.00822222
	0.959741	0.984524	0.054068	0.0231137
	2.5573	1.75134	-0.15414	-0.0131502
	0.354414	0.640027	1.27947	0.03348
	0.242109	0.645951	0.252159	0.215957
	1.05914	0.866528	0.772009	0.224893
	1.71964	1.20083	-0.0309	0.0015241
	0.700158	1.08927	-0.19005	0.027449
	1.44354	0.898237	0.120104	0.017063

## Sheet: Fig.1l
	CycB (WT)	MAD1 (WT)	CycB (C13)	MAD1 (C13)	CycB (C24)	MAD1 (C24)
Exp1	0.84173	0.585085			0.671768	0.0774309
(no C13)	0.725135	1.25745			0.974243	0.168747
	1.12792	1.1806			0.772414	0.166361
	0.775204	1.14368			0.464969	0.0275763
	1.23205	1.13204			0.687969	0.24015
	1.38191	1.01218			0.87594	1.1891
	1.15094	1.10276			0.212088	0.0244216
	1.20452	1.03052			0.552433	0.376283
	0.738267	0.648615			0.900735	0.0589364
	0.822323	0.907075			1.64252	0.428582
Exp2		0.943786		1.07556		0.504188
(no CycB)		1.09267		0.00865344		0.237855
		1.18671		0.0719251		0.068791
		0.993002		0.807095		0.050387
		0.902041		0.0802198		0
		0.842929		0.0673758		0.124038
		0.818888		0.108241		0.054135
		1.14299		0.00904359		0.183841
		1.06452		0.101427		0.195633
		1.01247		0.0207234		0.27068
Exp3	1.57985	1.59841	0.585704	0.114551	0.713597	0.504584
	1.109	1.14228	0.896458	0.013837	0.489939	0.416495
	0.589778	0.815961	0.262968	0.002418	0.863319	0.749669
	1.11859	1.35874	0.348452	0.366585	0.81489	0.674558
	1.09376	0.835874	0.414699	0.096638	0.401586	0.240251
	1.14032	1.49922	0.22853	0.205051	0.139468	0.310942
	0.469851	0.30365	0.381695	0.033255	0.783295	0.699202
	1.2467	0.79423	0.303046	0.107008	0.327606	0.515361
	1.43824	1.10059	0.542588	0.53592	0.228008	0.414256
	0.213918	0.551047	0.693834	0.240676	0.321718	0.504823
Exp4	0.76802	0.481561			0.305146	0.235363
(no C13)	0.951082	0.902477			0.847171	0.187049
	1.13085	0.99755			0.304472	0.0556988
	0.45211	0.863585			0.733758	0.152606
	0.639473	0.541862			0.242885	0.231666
	0.731366	1.05386			0.006177	0.071844
	0.898101	1.22947			0.778579	1.28564
	0.743092	1.06474			0.413914	0.274167
	1.12816	1.33977			1.03415	0.75863
	2.55774	1.52513			0.168628	0.0617866
Exp5	0.774812	0.834033	0.192527	0.166727
(no C24)	0.994964	0.788509	1.7088	0.220761
	1.51528	1.23322	0.887776	0.401777
	0.586121	0.788993	0.522923	0.235969
	0.798994	1.58491	0.727709	0.0781915
	0.798765	0.702424	0.058106	0.14566
	1.73362	1.23335	0.275018	0.314835
	1.24075	1.02057	1.18087	0.179752
	1.01503	0.720342	0.494686	0.208993
	0.54167	1.09366	0.200914	0.221131

## Sheet: Fig.3c
	HeLa EPM	HeLa LPM	WT11 EPM	WT11 LPM	WT14 EPM	WT14 LPM	3EK10 EPM	3EK10 LPM	3EK12 EPM	3EK12 LPM
Exp1	0.981879	2.19132	1.36533	1.31387	0.460619	1.23707	0.224604	0.387028	0.377198	0.369071
	1.74469	2.35236	1.00085	1.60481	0.495501	0.99592	0.842435	0.045931	0.344452	0.15067
	1.05119	1.63367	0.572318	0.552249	0.145155	1.16233	0.345491	0.21329	0.854879	0.282281
	0.941597	1.07735	0.575968	1.45645	0.414043	0.631855	0.818424	0.067946	0.416756	0.139683
	0.652044	1.4342	0.582675	1.51124	0.522876	0.535338	0.165954	0.25095	0.294592	0.137217
	0.546323	1.38363	0.770307	2.14772	0.458377	0.788104	0.047578	0.173426	1.31121	0.054454
	0.861852	1.35646	1.01963	2.09269	0.497207	0.968417	0.546402	0.106243	0.31372	0.311402
	1.28719	1.37241	0.417785	1.98395	0.470662	1.04098	0.117	0.188725	0.314853	0.040244
	0.889242	2.01545	0.317795	1.9757	0.604083	0.87235	0.130625	0.13546	0.99682	0.092928
	1.04399	1.25301	0.815487	1.87595	0.385366	0.778016	0.599937	0.145959	1.08335	0.058886
Exp2	1.17068	2.32159	0.544728	1.80884	0.491831	0.46055	0.389069	0.065784	1.1419	0.131448
	0.703031	3.10499	0.791431	0.674394	0.680845	1.1173	0.428406	0.115895	0.607488	0.671828
	2.25686	1.76245	0.598906	1.26898	0.654498	0.624534	0.718067	0.208762	0.765823	0.186566
	0.717961	1.51761	0.4871	1.76235	0.630062	0.830711	0.628184	0.161087	0.910789	0.207317
	1.14851	1.01371	0.604111	1.7229	0.59248	0.753956	0.334572	0.09923	0.616142	0.118966
	0.766878	1.40471	0.336676	1.59669	0.453236	0.466707	0.78333	0.197624	0.885532	0.083376
	1.05139	2.3236	0.431612	2.5172	0.70083	0.830597	0.412562	0.099736	0.23557	0.038538
	0.715725	1.19396	1.11635	1.387	0.481112	0.817108	0.566802	0.138724	0.226918	0.050728
	0.780552	1.34327	0.577443	1.87748	0.551984	1.31309	0.198738	0.447375	0.911024	0.025657
	0.688409	1.55336	0.580799	1.46728	0.763444	1.27637	0.834058	0.129304	0.321107	0.043769
Exp3	0.980636	2.39872	1.14319	1.56141	0.685131	0.81103	1.58089	0.131095	0.641187	0.040538
	0.915769	0.977336	0.425414	0.649232	0.695218	1.98019	1.42512	0.027001	0.738595	0.019864
	1.12753	1.21806	0.285335	0.745043	0.755029	1.64987	1.57006	0.322532	0.427237	0.038427
	1.27526	0.851864	0.588845	1.13125	1.07332	1.72264	0.181918	0.053852	0.60982	0.008018
	0.797941	1.06182	0.963621	0.769018	0.686885	0.940183	1.23106	0	0.0632	0.070862
	0.865597	1.74042	0.624625	1.01364	0.982812	0.986149	0.209172	0.111052	0.523807	0.018642
	0.946404	1.65928	0.624156	0.625115	1.22372	0.757839	0.168064	0.020468	0.165371	0.048922
	0.833926	1.36429	1.79883	0.485152	0.426137	1.20215	0.989841	0.029285	0.191786	0.007025
	1.06198	2.193	0.370858	1.26116	0.389598	1.82816	0.242779	0.181919	0.45503	0.146789
	1.19496	2.30215	0.66536	0.914458	0.59661	1.26009	0.872849	0.47923	0.045565	0.043857

## Sheet: Fig.3d
	HeLa EPM	HeLa LPM	WT11 EPM	WT11 LPM	WT14 EPM	WT14 LPM	3EK10 EPM	3EK10 LPM	3EK12 EPM	3EK12 LPM
Exp1	1.46877	1.37584	2.04238	3.06184	0.218262	0.89079	1.98093	1.90333	0.367911	1.57718
	1.34137	2.42877	0.998628	2.11635	0.865206	2.88535	0.802412	2.24754	0.418021	2.24653
	0.402493	3.08334	0.864249	2.42851	1.10787	2.56344	1.26486	2.0753	0.898861	0.719394
	0.556927	0.415088	0.821707	3.92173	1.29025	1.72581	1.38937	2.43894	1.69099	0.989504
	1.12565	3.53906	1.29651	2.22811	0.811072	1.87678	1.68123	1.51902	0.829308	1.24152
	0.448577	2.39567	1.15495	2.8278	0.349648	1.55262	0.819679	2.21855	2.2727	1.14658
	0.913734	0.966438	0.566203	1.98815	0.704181	1.44653	1.42748	1.32555	0.814667	2.0218
	1.9155	2.72749	1.09986	2.25053	0.356228	1.12493	1.58332	1.51866	2.69997	1.6223
	0.647937	2.49871	0.692756	2.9679	0.440331	2.15478	0.779419	1.45395	0.760992	2.00729
	1.17904	2.36801	1.25176	3.43522	0.221458	1.10552	1.41411	3.46895	1.47532	0.964712
Exp2	2.05873	2.51376	0.770838	3.58299	0.784838	1.5212	0.654986	0.8715	1.58	2.12419
	0.324252	2.71008	0.893064	0.858906	0.873067	2.30435	0.749909	0.582133	0.516806	2.98708
	1.92358	1.17124	1.82572	4.21401	1.4823	1.27467	0.511632	0.739928	1.3673	0.380749
	0.900464	2.29961	1.00639	2.96049	1.3379	1.49715	0.538455	1.14629	0.889466	1.62397
	0.584792	1.25639	0.393689	2.00929	0.949654	1.4709	0.670527	0.670841	1.2462	0.736724
	1.26623	3.02743	2.56532	3.15413	1.14048	1.37152	0.74196	1.23759	0.621673	1.24381
	1.12982	2.50106	1.12241	3.36787	1.98391	1.61837	0.636838	0.873887	0.267903	0.546327
	0.543328	1.36983	1.50127	2.69457	0.882685	2.03852	0.697692	2.01475	0.48939	1.13133
	0.667891	1.98811	1.48812	2.663	1.07652	2.24067	0.640713	1.65036	1.79832	0.737853
	0.600911	2.9417	0.812838	2.46208	1.99309	3.21139	0.924471	1.34989	0.362423	0.852016
Exp3	0.615305	2.52217	1.02029	2.31829	0.882941	1.38092	1.24732	2.51371	0.803425	1.82724
	0.416314	1.52469	0.803384	1.66696	1.14973	2.11923	2.01371	1.54015	0.219182	0.856883
	1.49337	1.2873	1.33314	1.61329	1.22117	1.55279	1.28557	2.24362	1.27386	0.622242
	1.48212	0.925043	1.34078	1.5023	1.16956	1.63329	1.28893	1.81274	1.42225	1.03762
	1.17301	0.994428	1.16895	2.96796	0.668503	1.36986	1.56871	1.03582	0.737873	1.2053
	1.12561	1.62566	0.967638	1.52011	0.786957	1.92551	1.11607	2.17428	0.461267	1.68654
	1.08542	1.5763	1.05242	1.63304	1.78373	1.2806	0.923692	1.12885	1.30312	0.636837
	0.698624	1.15884	0.630011	1.52465	1.20508	1.24707	1.26127	1.62967	1.71866	1.71638
	1.20983	2.73377	0.533937	3.0484	1.37279	2.27557	1.46909	1.59986	0.60299	1.43564
	0.700397	2.15861	0.909042	2.70094	1.31821	1.4335	1.14175	2.17205	1.05351	2.15624

## Sheet: Fig.3e
	HeLa EPM	HeLa LPM	WT11 EPM	WT11 LPM	WT14 EPM	WT14 LPM	3EK10 EPM	3EK10 LPM	3EK12 EPM	3EK12 LPM
Exp1	0.988933	0.541081	0.510722	1.0319	0.879069	1.09429	1.85278	0.624407	1.55335	0.277061
	1.00478	0.74845	0.403396	0.994114	1.64693	0.690422	1.31782	1.01787	1.63561	0.404963
	1.37008	0.449207	0.498795	0.936542	1.13752	0.610785	0.99136	1.53703	0.587705	0.234041
	0.9609	0.780679	1.4618	0.614232	0.563967	1.44879	2.54064	0.784638	0.580554	0.462204
	0.83881	0.642892	0.88543	0.738951	0.643932	0.667783	0.482241	0.943856	1.15518	0.227599
	1.19719	0.88973	1.0496	0.868119	1.06242	0.69366	0.574285	1.33571	0.749626	0.512198
	0.563542	0.548845	1.19322	0.610777	1.07134	1.0597	2.42503	0.495856	0.461513	0.459328
	0.898959	0.945167	1.0151	0.51359	0.390643	0.936729	0.758771	1.17121	1.52078	0.807906
	1.24096	0.598763	1.15042	0.798131	0.747118	1.07765	3.93298	0.498951	0.930038	0.228351
	0.935841	0.767925	1.32059	0.617125	0.850206	1.08611	1.32465	1.56383	1.0791	0.669704
Exp2	1.25153	0.634672	1.01821	0.950911	1.78987	0.884988	1.19432	0.50193	0.975907	0.146363
	0.83851	0.699718	0.584238	0.648022	1.62264	0.706581	0.553771	1.1754	1.15075	0.245772
	0.801811	0.721262	0.942659	0.747983	1.82833	0.49951	1.61481	0.551922	1.09299	0.170689
	0.775955	0.924491	1.13379	1.13251	1.85052	0.497288	1.46165	0.378164	0.790377	0.177234
	1.67554	0.624328	0.517615	1.08614	0.932609	1.08201	2.64713	0.983473	1.78581	0.301924
	0.801769	0.800015	0.845023	1.13796	1.33231	0.979539	0.862818	0.597175	1.22242	0.320058
	1.09697	0.949068	0.679812	0.806887	1.09389	0.769929	2.01102	0.532863	1.64413	0.502049
	0.700116	0.6697	0.815343	0.770786	0.881448	0.662256	1.49606	0.724744	0.914685	0.323956
	0.687172	0.777848	0.690573	0.722938	1.23667	0.960179	1.85507	0.533665	1.32009	0.938205
	1.37063	1.05291	1.02135	0.77193	1.04513	1.22025	1.52198	0.612042	0.944889	0.15955
Exp3	0.947681	1.79473	1.14446	0.43637	0.568024	0.59594	0.57195	0.871775	0.152399	0.121699
	0.670986	1.22591	0.855527	0.81336	0.430765	0.595041	0.358472	0.46545	0.476216	0.189029
	0.910143	1.30109	0.722366	0.650277	0.598884	0.780171	0.720013	0.231436	0.316477	0.117341
	1.38223	1.32735	0.771205	0.755044	1.14652	0.491357	0.302938	0.274649	0.410095	0.139097
	1.05859	1.23192	0.758262	0.775152	0.770185	0.443693	0.418029	0.244595	0.697212	0.16272
	1.00129	1.00061	1.52349	0.665401	0.503426	0.643741	1.04862	0.161734	0.265607	0.187583
	1.29865	0.684539	0.494079	0.980697	0.665021	0.509426	0.405992	0.266014	0.734159	0.0918012
	1.21401	0.859957	0.578288	0.647804	0.527379	0.705085	0.825031	0.346612	0.422785	0.239256
	0.694909	0.46518	1.19066	0.621791	0.368712	0.961284	1.22742	0.213377	0.560227	0.133993
	0.821506	0.847755	1.2019	0.681717	0.87449	0.46695	0.78523	0.258759	0.371564	0.105086

[truncated: 12 more sheets: Fig.4b, Fig.4c, Fig.4d, Fig. 5c, Fig.5d, Fig.EV2c, Fig.EV3a, Fig.EV3b, Fig.EV3c,  Fig.EV4b, Fig.EV5a, Fig.EV5b]
